# Supplementary material for: Favorable outcome of NUTM1-rearranged infant and pediatric B cell precursor acute lymphoblastic leukemia in a collaborative international study
Source: Leukemia. 2021 Jul 1;35(10):2978–82. doi: 10.1038/s41375-021-01333-y (PMC8478641; doi:10.1038/s41375-021-01333-y)
Supplement: Supplementary file 2 — Supplemental Table 5 [file 41375_2021_1333_MOESM2_ESM.xlsx]

## Sheet: NUTM1 PdL
Patient code	Age group	Age (in years)	Gender	WBC (x10^9/L)	CNS involvement	Karyotype	Deletions (IKZF1, PAX5, CDKN2A/B, ETV6)	Detection method NUTM1 rearrangement	5' partner	HOXA9 expression median and above	Protocol*	Risk arm	Prednison response	Complete remission	MRD EOI ≥0.05%	MRD EOC	First event	Reference
DCOG_01	Child	14	male	4.1	No	46,XY[22]	No data	RNAseq; RT-PCR	SLC12A6	No	ALL10	SR	No data	Yes	No	Pos, NQ	CCR	Hormann et al. Haematologica 2019 (case 1)
DCOG_02	Child	8	female	6.6	No	46,XX,t(7;15)(q22;q1?3)[9]/46,XX[1]	No deletions	RT-PCR	CUX1	No data	ALL10	SR	PGR	Yes	No	Negative	CCR	Hormann et al. Haematologica 2019 (case 3)
DCOG_03	Child	6	male	34.7	No	46,XY,t(7;15)(p11.2;q15),?t(19;19)(p13.3;q13.3[24]/46,XY,idem,?t(9;16) (p21;q24)[2]	No deletions	FISH; RT-PCR	IKZF1	No data	ALL9	SR	PPR	Yes	Not done	Not done	CCR	Hormann et al. Haematologica 2019 (case 4)
DCOG_04	Child	1	male	48.7	No	No data	IKZF1 (exons 1-8)	FISH	Unknown	No data	ALL8	MR	PGR	Yes	Not done	Not done	CCR	Hormann et al. Haematologica 2019 (case 5)
COALL_01	Child	12	male	5.4	No	45,XY,-13 (SNP array)	No deletions	RNAseq: FISH; RT-PCR	CUX1	Yes	COALL03	HR-S	No data	Yes	Not done	Not done	CCR	Hormann et al. Haematologica 2019 (case 2)
COALL_02	Infant	0.33	male	120	No	46,XY.ish ins(14;15)(q1?3;q14q2?1)(IgH+,NUTdim+;NUTdim+)[20]	No deletions	FISH	ACIN1	No data	Interfant 06	LR	PGR	Yes	No	Negative	CNS relapse, 1.1 year after diagnosis
CLIP_01	Child	4	male	7.1	No	46,XY,t(9;15)(q?;q?)[11]/46,XY[6]	No deletions	RNAseq; RT-PCR	ZNF618	No	AIEOP-BFM ALL 2009	SR	PGR	Yes	No	Negative	CCR	Zaliova et al. Haematologica 2019 (case 1852)
CLIP_02	Child	3	male	9.8	No	46,XY,der(6)t(5;6)(?;q?27),t(9;15)(q?34;q?15),del(11)(q?13q?ter),der(16)t(X;16)(q?26;q?24)[12]/46,XY[8]	No deletions	RNAseq; RT-PCR	ZNF618	No	AIEOP-BFM ALL 2009	SR	PGR	Yes	No	Negative	CCR	Zaliova et al. Haematologica 2019 (case 2068)
CLIP_03	Infant	0.8	female	5.9	No	46,XX,t(4;15)(q21.?3;q15)[14]/46,XX[26]	No deletions	RNAseq; RT-PCR	AFF1	Yes	AIEOP-BFM ALL 2017	MR	PGR	Yes	No	Negative	CCR
CLIP_04	Infant	0.77	male	5	No	46,XY	No deletions	RNAseq, RT-PCR	ACIN1	Yes	Interfant 06	SR	PGR	Yes	No	Negative	CCR
BFM-A_01	Child	15	male	13.8	No	46,XY,t(15;17)(q1;q1)[13]/47,XY,t(15;17)(q1;q1),+mar[4]/46,XY[3]	No deletions	RT-PCR	ATAD5	Yes	AIEOP-BFM ALL 2009	SR	PGR	Yes	No	Negative	BM relapse, 3.4 year after diagnosis
BFM-A_02	Child	1.2	male	25.12	No	46,XY,del(15)7q?)[10]/46,XY[10]	No deletions	RNAseq; FISH; RT-PCR	CUX1	Yes	AIEOP-BFM ALL 2009	SR	PGR	Yes	No	Negative	CCR
BFM-A_03	Child	6	female	36.5	No	47,XX,+X,t(7;15)(q34;q22)[14]/46,XX[1]	No data	FISH; RT-PCR	CUX1	Yes	ALL-BFM 2000	MR	PPR	Yes	Yes	Negative	CCR
BFM-A_04	Child	1.9	male	14.2	No	46,XY[20]	No data	RNAseq; RT-PCR	ZNF618	Yes	ALL-BFM 2000	MR	PGR	Yes	No	Negative	CCR
BFM-A_05	Child	12.3	male	347	No	46,XY,del(13q)[2]/46,XY[13] SNP array: 46,XY,del(11)(p12),del(13)(q14.11),dup(14)(q11.2),dup(15)(q14),del(19)(p13.3),dup(19)(p13.3p13.11)/arr 11p12(36,613,289-36,635,237)x1,13q14.11(41,545,894-41,593,561)x1,14q11.2(23,558,554-23,666,440)x3,15q14(34,643,913-34,670,989)x3,19p13.3(260,911-3,328,026)x1,19p13.3p13.11(3,332,054-18,478,313)x3	No deletions	RNAseq	ACIN1	Yes	AIEOP-BFM ALL 2017	MR	PGR	Yes	No	Negative	CCR
SFCE_01	Child	1.6	male	20.7	No	46,XY,del(13)(q1?2),der(15)(q?),add(21)(q22)[15]/46,idem,t(2;11)(p1?1;p1?1)[2]/46,XY[8]	No deletions	RNAseq	RUNX1	No	CAALL F01 interrupted at D14 of induction therapy	SR	PPR	Yes	No	Negative	CCR
SFCE_02	Infant	0.2	male	260	No data	50,XY,t(5;15)(p15;q12),+21,+22,?+22,+M1[15]/46,XY[3]	No data	RNAseq	BRD9	Yes	Interfant 06	MR	No data	Yes	No	Negative	CCR
SFCE_03	Infant	0.4	female	10.5	No data	46,XX[32]	No deletions	RNAseq	ACIN1	Yes	Interfant 06	SR	No data	Yes	Yes	Negative	CCR
SFCE_04	Infant	0.8	female	no data	No data	46,XX	No deletions	RNAseq	ACIN1	Yes	Interfant 06	SR	No data	Yes	No	Negative	CCR
SFCE_05	Infant	0.7	male	105	No data	46,XY[32]	No deletions	RNAseq	CUX1	Yes	Interfant 06	SR	No data	Yes	No	Not done	CCR
BFM-G_01	Child	9	male	8.84	No	51~52,​XY,​+X,​+Y,​+4,​+9,​+21,​+21,​inc[cp6]/46,​XY[1]	No deletions	RNAseq	SLC12A6	No	AIEOP-BFM ALL 2009	MR	PGR	Yes	No	Negative	CCR
BFM-G_02	Child	8	female	6.6	No	49,​XX,​+X,​+4,​+8,​inc[2]/46,​XX[8]	No deletions	RNAseq	ZNF618	No	AIEOP-BFM ALL 2009	SR	PGR	Yes	No	Negative	CCR
BFM-G_03	Infant	0.07	male	92.42	No data	46,​​XY,​​del(4)(q28),​​t(5;15)(p15;q?13),​​add(17)(p13)[9]/46,​​XY[6]	No deletions	RNAseq	BRD9	Yes	AIEOP-BFM ALL 2017	MR	PGR	Yes	No	Negative	CCR
BFM-G_04	Child	1.9	female	52.9	No	46,​XX,​t(7;15)(q31;q25),​inc[12]/46,​XX[8]	IKZF1 (exon 1)	RNAseq	CUX1	Yes	AIEOP-BFM ALL 2017	SR	PGR	Yes	No	Not done	CCR
BFM-G_05	Child	12.5	male	46	No	34~46,XY,del(13)(q12~13),mar,inc[cp18]/46,XY[5]	No deletions	RNAseq	ACIN1	Yes	ALL-BFM 2000	SR	PGR	Yes	No	Negative	CCR
BFM-G_06	Child	2.1	male	11.7	No	46,XY,del(9)(p21p22)[5]/46,XY[15]	No deletions	RNAseq	ACIN1	No	AIEOP-BFM ALL 2009	SR	PGR	Yes	No	Negative	CCR
BFM-G_07	Child	1	male	350.2	No data	46,XY,inc[4]/46,XY[18]	No deletions	RNAseq	ACIN1	No	AIEOP-BFM ALL 2009	MR	PGR	Yes	No	Negative	CCR
JACLS_01	Child	12	male	10.8	No	46,XY[20]	No deletions	RNAseq	ZNF618	No data	JACLS ALL-02	HR	PGR	Yes	Not done	Not done	CCR
JACLS_02	Child	11	male	26.5	No	46,XY[20]	No deletions	RNAseq	ACIN1	No	JACLS ALL-02	HR	PGR	Yes	Not done	Not done	CCR
JACLS_03	Child	4	male	9.5	No	No data	CDKN2A/B deletion; ETV6 deletion	RNAseq	ZNF618	No	JACLS ALL-02	HR	PGR	Yes	Not done	Not done	CCR
TCCSG_01	Child	1	female	22.2	No	47,XX,+5[20]	No deletions	RNAseq	ATAD5	No data	TCCSG L09-1603	MR	PGR	Yes	Not done	Not done	CCR
PPLLSG_01	Infant	0.27	female	67.07	No	46,XX,der(4),der(14),der(15),der(21)[3]/46,XX[20];del (14)(q11.2q24); del(15)(q?15)	No deletions	RNAseq	ACIN1	Yes	AIEOP-BFM ALL 2017	MR	PGR	Yes	No	Not done	CCR
PPLLSG_02	Child	2.6	female	11.7	No	46,XX[16]	No deletions	RNAseq	CUX1	Yes	AIEOP-BFM ALL 2017	MR	PGR	Yes	No	Not done	CCR
UKALL_01	Child	1	male	47	No	47,XY,-5,add(7)(p?),add(15)(q2?),add(17)(q1?),+der(?)t(?;17)(?;q1?),+2mar[2]/46,XY[13]	No deletions	FISH	Unknown	No data	ALL97	Non HR	No data	Yes	Not done	Not done	CCR
UKALL_02	Child	2	male	24.5	No	47,XY,+X,add(5)(p1?5),?inv(7)(p1?q3?),add(9)(p1?),del(12)(p11p13),?del(15)(q1?q2?),-15,+mar[2]	No data	FISH	Unknown	No data	ALL97	Non HR	No data	Yes	Not done	Not done	CNS relapse, 0.91 year after diagnosis
UKALL_03	Child	11	male	6.2	No	46,XY,t(9;15)(q3?2;q1?5),dup(17)(q21q25)[7]/46,XY[3]	No deletions	FISH	Unknown	No data	ALL97	B (medium)	No data	Yes	Not done	Not done	CCR
UKALL_04	Child	4	female	8.2	No	46,XX,der(7)t(7;17)(p22;q21),t(7;15)(q22;q15)[20]/ 46,XX,t(7;15)(q22;q15),der(12)t(12;17)(p13;q21)[3]/46,XX[7]	No deletions	FISH	Unknown	No data	ALL97	A (low)	No data	Yes	Not done	Not done	CCR
UKALL_05	Child	2	female	9.3	No	46,XX,add(9)(p1),add(9)(q3),del(12)(p11),add(14)(q2),inc[7]	No data	FISH	Unknown	No data	UKALL2003	A (low)	No data	Yes	Not done	Not done	CCR
UKALL_06	Child	1	male	14.2	No	45,XY,t(5;15)(p15;q11),add(12)(p1),-13[9]/46,XY[1]	ETV6 deletion	FISH	Unknown	No data	UKALL2003	A (low)	No data	Yes	No	Not done	CCR
SJCRH_01	Infant	0.24	male	no data	CNS3	46,XY,t(5;15)(p15;q12)[11]/46,XY[3]	No deletions	RNAseq	BRD9	Yes	Total XI	HR	No data	Yes	Not done	Not done	CCR	Anderson et al. Nat Genet 2015 Apr;47(4):330-7
SJCRH_02	Infant	0.82	male	17.2	No	46,XY,ins(15;14)(q22;q11.2q32.1)[17]/46,XY[3]	No deletions	RNAseq	ACIN1	Yes	Total XVI	SR	No data	Yes	No	Not done	CCR	Anderson et al. Nat Genet 2015 Apr;47(4):330-7
SJCRH_03	Child	7.4	male	3.5	No data	46,XY,t(5;15)(p15.1;q13),del(17)(p11.2)[9]/46,XY[6]	No deletions	RNAseq	BRD9	No data	Total XV	SR	No data	Yes	No	Not done	CCR	Gu et al Nat Genet 2019 Feb;51(2):296-307
SJCRH_04	Child	7.7	female	16.7	No data	46,XX,add(15)(q15)	No deletions	RNAseq	CUX1	No data	Total XV	SR	No data	Yes	No	Not done	CCR	Gu et al Nat Genet 2019 Feb;51(2):296-307
*Some infants diagnosed after 2016 were treated according to the Interfant-06 protocol, but not enrolled in the Interfant study

## Sheet: NUTM1 Gu et al. 2019
Patient code	Age group	Age (in years)	Gender	WBC (x10^9/L)	CNS involvement	Karyotype	Deletions (IKZF1, PAX5, CDKN2A/B, ETV6)	Detection method NUTM1 rearrangement	5' partner	HOXA9 expression median and above	Protocol*	Risk arm	Prednison response	Complete remission	MRD EOI ≥0.05%	MRD EOC	First event	Reference
SJBALL020608	Child	1.08333	male	52.5	No data	46,XY[20]	No deletions (CDKN2A/B not reported)	RNAseq	ACIN1	No data	AALL0232	No data	No data	No data	No data	No data	No data	Gu et al. Nature Genetics 2019
SJBALL020694	Child	11.8333	male	6.14	No data	47,XY,+5,t(9;15)(q34.1;q15)[10]/46,XY[2]	No deletions (CDKN2A/B not reported)	RNAseq	ZNF618	No data	AALL0232	No data	No data	No data	No data	No data	No data	Gu et al. Nature Genetics 2019
SJBALL082	Child	1.17	male	172	No data	46,XY[19]	No deletions (CDKN2A/B not reported)	RNAseq	ACIN1	No data	Total XV	No data	No data	No data	No data	No data	No data	Gu et al. Nature Genetics 2019
SJBALL016239	Child	15	male	13.9	No data	46,XY[30]	No data	RNAseq	CUX1	No data	AALL1131	No data	No data	No data	No data	No data	No data	Gu et al. Nature Genetics 2019
SJBALL016244	Child	2	male	1.9	No data	27,X,+Y,+14,+18,+21[3]/46,XY[17]	No data	RNAseq	SLC12A6	No data	AALL0932	No data	No data	No data	No data	No data	No data	Gu et al. Nature Genetics 2019
SJBALL016303	Child	3	female	19.5	No data	46,XX,add(7)(p15),t(12;13)(p13;q22)[8]/46,XX[12]	No data	RNAseq	IKZF1	No data	AALL1131	No data	No data	No data	No data	No data	No data	Gu et al. Nature Genetics 2019
SJALL050848	Child	5	male	No data	No data	46,XY,t(7;15)(q22;q13)[12]/46,XY[9]	No data	RNAseq	CUX1	No data	AALL0331	No data	No data	No data	No data	No data	No data	Gu et al. Nature Genetics 2019

## Sheet: NUTM1 Interfant
Patient code	Age group	Age (in years)	Gender	WBC (x10^9/L)	CNS involvement	Immunophenotype	Karyotype	Deletions (IKZF1, PAX5, CDKN2A/B, ETV6)	Detection method NUTM1 rearrangement	5' partner	HOXA9 expression median and above	Protocol	Risk arm	Prednison response	Complete remission	MRD EOI ≥0.05%	MRD EOC	First event	Reference
Interfant_01	Infant	0.906	male	16.4	No	Biphenotypic	46,XY,add(7)(q3?4)[4]/46,XY[13]	No data	RNAseq	ACIN1	Yes	Interfant 06	SR	PGR	Yes		No data	CCR
Interfant_02	Infant	0.813	male	14.2	No data	Pre-B	46,XY,?t(12;14)(q1;p1?3)[2]/46,XY[12]	No data	RNAseq	CHD4	Yes	Interfant 06	SR	PGR	Yes		No data	CCR
Interfant_03	Infant	0.2108	male	295.6	No	Pre-B	No data	No data	RNAseq; RT-PCR	ACIN1	Yes	Interfant 99	SR	PGR	Yes		No data	CCR
Interfant_04	Infant	0.345	male	11.9	No data	Common	46,XY[20]	No data	RNAseq	BRD9	Yes	Interfant 06	SR	PGR	Yes		No data	CCR
Interfant_05	Infant	0.339	male	17.2	No	Common	46,XY[40]. nuc ish (D4Z1,D10Z1,D17Z1)x2[200], (ABL1,BCR)x2[200],(KMT2Ax2)[200].(ETV6,RUNX1)x2[200],(TCF3x2)[200]	No data	RNAseq; RT-PCR	BRD9	Yes	Interfant 06	SR	PGR	Yes		No data	CCR
Interfant_06	Infant	0.914442	female	81.3	No	Common	46,XX,t(9;15)(q34;q15)[6]/46,XX[13].ish t(9;15)(ABL-,tel9q-;CEP15+,ABL+,tel9q+)	No data	karyotype; RNAseq	ZNF618	No data	Interfant 06	SR	PGR	Yes		No data	CCR	Fazio et al. Blood 2021
Interfant_07	Infant	0.728268	female	27.86	No	Common	No data	No data	RNAseq	ACIN1	No data	Interfant 06	SR	PGR	Yes		No data	CCR	Fazio et al. Blood 2021
Interfant_08	Infant	0.744695	female	41.26	No	Common	46,XY[20]	No data	RNAseq	ACIN1	No data	Interfant 06	SR	PGR	Yes		No data	CCR	Fazio et al. Blood 2021
Interfant_09	Infant	0.0355921	female	127	No	Common	46,XX[20]	No data	RNAseq	ACIN1	No data	Interfant 06	SR	PGR	Yes		No data	CCR	Fazio et al. Blood 2021
Interfant_10	Infant	0.172485	female	476	No data	Common	46,XX[20]	No data	RNAseq	CUX1	No data	Interfant 06	SR	PPR	Yes		No data	CCR	Fazio et al. Blood 2021
Interfant_11	Infant	0.873374	male	110.25	No data	Common	46,XY[20]	No data	RNAseq	CUX1	No data	Interfant 06	SR	PGR	Yes		No data	CCR	Fazio et al. Blood 2021
Interfant_12	Infant	0.306639	female	22.87	No	Pre-B	46,XX,t(5;6)(q22;q25 or q27),t(5;15)(p15;q11.2)[19]/46,XX[6]. ish t(5;6)(TELVYSION 5p+,TELVYSION 6q+;TELVYSION 6q-),t(5;15)(TELVYSION 5p-;TELVYSION 5p+)[6/8]	No data	karyotype; RNAseq	BRD9	No data	Interfant 06	SR	PGR	Yes		No data	CCR	Fazio et al. Blood 2021
Interfant_13	Infant	0.867899	female	27.5	No data	Common	No data	No data	RNAseq	ACIN1	No data	Interfant 06	SR	PGR	Yes		No data	CCR	Fazio et al. Blood 2021
Interfant_14	Infant	0.290212	female	41.7	No	Pre-B	46,XX, t(14;15)(q12?;q14?),der(20)t(20;?15)(?;q?)[5]/46,XX[2]	No data	karyotype; RNAseq	ACIN1	Yes	Interfant 06	SR	PGR	Yes		No data	CCR
Interfant_15	Infant	0.0355921	female	67.6	No	Pre-B	46,XX[20]	No data	RNAseq	ACIN1	Yes	Interfant 06	SR	PGR	Yes		No data	CCR
Interfant_16	Infant	0.657084	male	25	No	Pre-B	46,XY,?der(11)t(11;17)(q?21;q?24),-13,-15,+mar[3]/46,XY[17] but not involving KMT2A locus	No data	karyotype	Unknown	No data	Interfant 06	SR	PGR	Yes		No data	CCR
Interfant_17	Infant	0.17	female	78.55	No data	Pre-B	46,XX	No data	RNAseq; RT-PCR	AFF1	Yes	Interfant 06	SR	PGR	Yes		No data	CCR
Interfant_18	Infant	0.46	male	29.8	No	Pre-B	46,XY	No data	RNAseq	ZNF618	No data	Interfant 06	SR	PGR	Yes		No data	CCR
Interfant_19	Infant	0.533881	female	48	No	Pre-B	46,XX, t(7;15) (q22;q15)[9]/46,XX[1]	No data	karyotype	CUX1	No data	Interfant 06	SR	PGR	Yes		No data	CCR
Interfant_20	Infant	0.265572	male	12.4	No	Pre-B	46,XY,add(4)(q21),add(14)(q1),add(15)(q1),der(16)t(4;16)(q21;p? or q?)[2]/48,idem,+2mar[5]/46,idem,add(6)(q1)[2]/46,XY[2]	No data	karyotype; FISH	Unknown	No data	Interfant 06	SR	PGR	Yes		No data	CCR
Interfant_21	Infant	0.544832	male	16.46	No	Pro-B	46,XY,t(5;15)(p15;q11,2),t(12;15)(p13;q11,2)[10]ish t(12;15)(ETV6-;5'ETV6+);nuc ish(5'ETV6x2,3'ETV6x1) (5'ETV6CON3'ETV6x1)[114/200]	No data	karyotype	BRD9	No data	Interfant 06	SR	PPR	Yes		No data	CCR
Interfant_22	Infant	0.889802	female	2.5	No	Common	Cytogen failed. FISH: no evidence of ETV6-RUNX1, BCR-ABL1, KMT2A or TCF3 gene rearrangement. Loss of ETV6 detected. No evidence of monosomy 3,7,15 or trisomy 4,10,17.	No data	FISH	Unknown	No data	Interfant 06	SR	No data	Yes		No data	CCR
Interfant_23	Infant	0.542094	female	101	No	B-linNotClass	46,XX,-14,-15,+mar1,mar2[3]/46,XX[17]	No data	karyotype; FISH	Unknown	No data	Interfant 06	SR	PGR	Yes		No data	CCR
Interfant_24	Infant	0.279261	male	455	No	Pro-B	46,XY,t(1;8)(q21;q24),t(5;15)(p15;q11)[4]/46,XY[1]	No data	karyotype; FISH	BRD9	No data	Interfant 06	SR	PGR	Yes		No data	CCR
Interfant_25	Infant	0.314853	male	24.5	No	Pre-B	46,XY,der(4)t(4;15)(q2;q1),add(15)(q1),add(16)(q2),add(17)(q2)[7]/46,XY[3]	No data	karyotype; FISH	AFF1	No data	Interfant 06	SR	PGR	Yes		No data	CCR
Interfant_26	Infant	0.427105	male	7.4	No	Pre-B	46,XY,t(7;15)(q22;q15)[3]/46,XY[18]	No data	karyotype	CUX1	No data	Interfant 06	SR	PGR	Yes		No data	CCR
Interfant_27	Infant	0.136893	male	59	No	Pro-B	46,XY,t(5;15)(p15;q11-13)	No data	karyotype; FISH	BRD9	No data	Interfant 06	SR	PGR	Yes		No data	CCR
Interfant_28	Infant	0.495551	male	13.3	No	Pre-B	46,XY[32]	No data	Affymetrix expression	Unknown	No data	Interfant 99	SR	PGR	Yes		No data	CCR
Interfant_29	Infant	0.747433	female	60	No	Pre-B	48,XX,-15,+22,+mar1,+mar2	No data	karyotype; RNAseq	ACIN1	Yes	Interfant 99	SR	PGR	Yes		No data	CCR
Interfant_30	Infant	0.511978	female	112.1	No	Pre-B	46,XX,ins(15;14)(q1?3;q32q11.2)[6]/47;idem,+mar[1]/46,XX[13]	No data	karyotype	ACIN1	No data	Interfant 99	SR	PGR	Yes		No data	CCR
Interfant_31	Infant	0.202601	male	112	No data	Pre-B	46,XY,ins(14;15)(q1?;q1?4q2?1)inv(14)(q1?q24)[8]/46,XY[2]	No data	karyotype; FISH	ACIN1	No data	Interfant 99	SR	PGR	Yes		No data	CCR
Interfant_32	Infant	0.0930869	female	129.5	No data	B-linNotClass	46,XX,add(5)(p1?5),t(7;12)(p1?5;q1?5),del(15)(q15q22)[8]/46,XX[2]	No data	karyotype; FISH	Unknown	No data	Interfant 99	SR	PGR	Yes		No data	CCR
Interfant_33	Infant	0.533881	male	80.1	No	Common	46,XY,t(7;15)(q22;q21)[28]/46,XY[2]	No data	karyotype; FISH	CUX1	No data	Interfant 99	SR	PGR	Yes		No data	CCR
Interfant_34	Infant	0.876112	male	30.1	No	Common	46,XY,t(15;17)(q1?5;q1)[4]/46,idem,?del(6)(q)[3]/46,XY[3]	No data	karyotype; FISH	Unknown	No data	Interfant 99	SR	PGR	Yes		No data	CCR
Interfant_35	Infant	0.459959	female	8.8	No	Pre-B	46,XX,t(5;15)(p15;q13~15),del(6)(p21p23~25),inc[cp7]/46,XX[3]	No data	karyotype	BRD9	No data	Interfant 99	SR	No data	Yes		No data	CCR
